# Supplementary material for: Hexa-Graphyne: A Transparent and Semimetallic 2D Carbon Allotrope with Distinct Optical Properties
Source: ACS Omega. 2026 Feb 3;11(6):10568–77. doi: 10.1021/acsomega.5c12156 (PMC12917779; doi:10.1021/acsomega.5c12156)
Supplement: Supplementary file 1 [file ao5c12156_si_001.cif]

#======================================================================
# CRYSTAL DATA
#----------------------------------------------------------------------
data_hexa_graphyne

_chemical_name_common                  'C36'
_cell_length_a                         14.053000
_cell_length_b                         14.053000
_cell_length_c                         20.000000
_cell_angle_alpha                      90.000000
_cell_angle_beta                       90.000000
_cell_angle_gamma                      120.000000
_cell_volume                           3420.572089
_space_group_name_H-M_alt              'P 6/m m m'
_space_group_IT_number                 191
_symmetry_cell_setting                 'hexagonal'
_cell_measurement_reflns_used          0
_cell_measurement_theta_min            0.0
_cell_measurement_theta_max            0.0
_cell_measurement_temperature          'not applicable (DFT)'
_diffrn_ambient_temperature            'not applicable (DFT)'

_diffrn_reflns_number                  0
_diffrn_reflns_av_R_equivalents        .

loop_
_space_group_symop_operation_xyz
   'x, y, z'
   '-x, -y, -z'
   '-y, x-y, z'
   'y, -x+y, -z'
   '-x+y, -x, z'
   'x-y, x, -z'
   '-x, -y, z'
   'x, y, -z'
   'y, -x+y, z'
   '-y, x-y, -z'
   'x-y, x, z'
   '-x+y, -x, -z'
   'y, x, -z'
   '-y, -x, z'
   'x-y, -y, -z'
   '-x+y, y, z'
   '-x, -x+y, -z'
   'x, x-y, z'
   '-y, -x, -z'
   'y, x, z'
   '-x+y, y, -z'
   'x-y, -y, z'
   'x, x-y, -z'
   '-x, -x+y, z'

loop_
   _atom_site_label
   _atom_site_occupancy
   _atom_site_fract_x
   _atom_site_fract_y
   _atom_site_fract_z
   _atom_site_adp_type
   _atom_site_U_iso_or_equiv
   _atom_site_type_symbol
   C1         1.0    -0.403920     0.491440     0.500000    Uiso  . C
   C2         1.0     0.355570     0.221960     0.500000    Uiso  . C
   C3         1.0     0.393870     0.060580     0.500000    Uiso  . C
